# Supplementary material for: Exploiting hot-spots; effective determination of lichen diversity in a Carpathian virgin forest
Source: PLoS One. 2018 Sep 13;13(9):e0203540. doi: 10.1371/journal.pone.0203540 (PMC6136740; doi:10.1371/journal.pone.0203540)
Supplement: S1 Table — Substrate abbreviations correspond with the Table 1. Vouchers are indicated by initials of the authors. Vouchers with asterisk are with TLC data; those with exclamation mark were sequenced (see S3 and S4 Tables). The nomenclature follows Hafellner & Türk (2016) [The lichenized fungi of Austria] and Wirth et al. (2013) [Die Flechten Deutschlands] in case of taxa missing in the former study. Species absent from both publications are provided by author initials. (XLS) [file pone.0203540.s001.xls]

## Sheet: Sheet1
S1 Table. Diversity data from the research in plots (1‒4) and outside plots (out). Substrate abbreviations correspond with the Table 1. Vouchers are indicated by initials of the authors. Vouchers with asterisk are with TLC data; those with exclamation mark were sequenced (see S2 and S3 Tables). The nomenclature follows Hafellner & Türk (2016) [The lichenized fungi of Austria] and Wirth et al. (20…
species	1	2	3	4	out	substrate	vouchers
Absconditella lignicola	1	1	1	1	1	FS, log, snag	FrB2, JM, JV3, ZP3
Acarospora fuscata					1	FS (trunk bases)	JV
Acrocordia gemmata	1	1		1	1	Apl, AP, CB, FE, FS, QU, TIL	FB, JM, JV3, NS3, ZP8
Agonimia allobata	1	1		1	1	Apl, FE, log, snag	AA, JM, JV4, NS, ZP3
Agonimia borysthenica Dymytrova, Breuss & S.Y. Kondr.	1			1		FS	ZP2
Agonimia flabelliformis	1					log	ZP
Agonimia opuntiella				1		log	AA
Agonimia repleta		1	1	1	1	Apl, FE, FS	AA, JV3, ZP2
Agonimia sp.		1				QU	ZP
Agonimia tristicula	1	1	1	1	1	Apl, AP, FE, FS, QU, TIL, UG, snag (often on mosses)	FrB, JM2, JV3, ZP4
Alyxoria ochrocheila			1		1	FS, CB (wood in hollow)	JM, ZP
Alyxoria varia	1	1	1	1	1	AP, CB, FE, FS, UG, snag (FS)	FB, JV2, NS, ZP8
Amandinea punctata	1	1	1		1	Apl, AP, CB, FS, TIL, UG, snag	JV, NS2, ZP
Anaptychia ciliaris		1	1		1	Apl, FS, TIL (also twigs)
Anisomeridium biforme	1			1	1	CB, FE, FS, UG	FB, NS, ZP
Anisomeridium macrocarpum		1		1		AP, FE, FS, TIL (trunk bases)	AA, FrB, JV3, ZP
Anisomeridium polypori	1	1		1	1	AP, Apl, CA, CB, FE, FS, TIL, UG, snag (FS)	FrB2, JV4, NS5, ZP8
Arthonia aff. glaucella				1		CB	FrB, JV2*
Arthonia atra				1		CB, FS	ZP2
Arthonia biatoricola			1		1	FE, FS (on Lecania croatica, Biatora chrysantha)	ZP2
Arthonia didyma	1	1	1	1	1	Apl, AP, CB, FS, TIL	AA, FB, JM, JV5, NS2, ZP5
Arthonia helvola	1			1		CB, FS	FB, FrB, ZP
Arthonia mediella		1	1		1	CB, FS	JM, JV2, ZP4
Arthonia punctiformis	1					CA	AA
Arthonia radiata	1	1	1	1	1	Apl, CA, CB, FS, TIL, UG	JM, JV3, NS2, ZP
Arthonia ruana	1			1	1	AP, CA, CB, FE, FS, TIL, UG	FB, JM2, JV6, NS2, ZP2
Arthonia spadicea	1	1		1	1	CA, CB, FE, FS	JV, NS, ZP4
Arthothellium spectabile	1	1		1	1	CB, FS	FB, FrB, JM2, JV3, NS2, ZP5
Arthrorhaphis grisea				1		FS (root, associated with Baeomyces rufus)	ZP
Aspicilia caesiocinerea			1		1	FS (trunk bases)	JV, ZP
Bacidia albogranulosa ined.	1			1		FS	FrB*, JM*, JV, ZP2*
Bacidia aff. bagliettoana			1			FS	ZP!
Bacidia circumspecta	1	1	1	1	1	FS, TIL	AA, FB2, JM2, JV4, NS, ZP7
Bacidia fraxinea				1		FS, UG	JM
Bacidia incompta				1	1	FS	JV3
Bacidia laurocerasi					1	CB	ZP
Bacidia pycnidiata					1	log	FrB
Bacidia rosella	1	1			1	Apl, AP, CB, FS, TIL	JV
Bacidia rubella	1	1	1	1	1	Apl, AP, CB, FE, FS, QU, TIL, UG	ZP
Bacidia subincompta	1	1	1	1	1	Apl, AP, CB, FE, FS, TIL, UG	AA, FrB, JM, JV2, NS2, ZP2
Bacidia vermifera			1	1	1	FS	JM2, JV2, ZP
Bacidina delicata			1			FS	JV
Bacidina etayana	1					wood of snag	FrB
Bacidina neosquamulosa	1				1	FS	JM
Bacidina phacodes		1	1		1	FS (sometimes in hollows), polypore fung.	FB, FrB, JM2, JV3, ZP2
Bacidina sulphurella	1	1	1	1	1	CA, CB, FS, TIL, UG, log	AA, FrB, JV2, ZP2
Baeomyces rufus			1	1		CB (roots), FS (roots)	JM, ZP
Biatora albohyalina			1			FS	ZP
Biatora amylacea ined.		1				CB, FS	ZP2*
Biatora bacidioides Printzen & Tønsberg	1			1	1	CB, FS (also bryophytes)	JM, ZP6*!
Biatora beckhausii			1		1	CB, FS	ZP2
Biatora chrysantha			1		1	FS (also bryophytes)	JM, JV5*, ZP6*
Biatora efflorescens		1	1		1	CB, FS	AA, FrB, JM2, JV2, ZP2*
Biatora globulosa		1	1		1	AP, Apl, FS, TIL, UG	AA, JM, JV2, ZP2
Biatora longispora (Degel.) Lendemer & Printzen	1			1	1	FS	AA, JM2, JV2, ZP3
Biatora mendax	1			1	1	CB, FS, TIL	AA, FrB2, JM2, JV, NS2, ZP5
Biatora ocelliformis	1		1	1	1	AP, CA, CB, FS	AA, FB, FrB2, JM, JV4, ZP5
Biatora pontica	1	1		1	1	AP, CA, CB, FS, TIL, UG	FB, FrB, JM2!, JV*, NS, ZP10*
Biatora radicicola Printzen, Palice & J.P. Halda			1		1	FS (foot / roots)	FrB, JM, JV3, ZP2
Biatora vernalis	1			1	1	CB, FE, FS, snag (mosses)	AA, FB3, FrB4, JM, JV3, NS2, ZP7
Biatoridium monasteriense	1	1	1		1	Apl, AP, FE, FS, SN, TIL, UG	FrB, JM2, JV4, NS, ZP
Bilimbia sabuletorum		1	1		1	Apl, FE, FS, QU (often mosses)	AA, JM, JV, NS, ZP2
Bryoria fuscescens			1		1	FS	JV
Bryostigma apateticum	1	1	1	1	1	AP, CA, CB, FS, SN	AA, FrB2, JM3, JV2, ZP3
Buellia disciformis	1	1	1	1	1	CB, FS, TIL	FB, JM3, JV5, ZP5
Buellia erubescens			1			FS	JV
Buellia griseovirens	1	1	1	1	1	Apl, AP, CB, FE, FS, TIL (also twigs), snag	FB, JV, NS2, ZP
Calicium glaucellum		1			1	QU, snag	FrB, JM
Calicium montanum					1	snag (QU)	JV
Calicium salicinum		1	1		1	FS, TIL, snag	NS2
Calicium trabinellum					1	snag (QU)	FrB, JV
Caloplaca aff. obscurella					1	FS	ZP!
Caloplaca cerina			1		1	FS
Caloplaca cf. cerinelloides	1	1				FE (twig)	AA
Caloplaca herbidella		1			1	TIL	FB, JV2
Caloplaca lucifuga					1	TIL	JV
Caloplaca monacensis			1		1	FS	JM3, JV, ZP
Caloplaca obscurella		1	1			AP, FS	AA, ZP2
Caloplaca sorocarpa			1		1	FS (trunk bases)	AA, FrB2, JM, JV2!, ZP2
Caloplaca stillicidiorum		1	1		1	FS, TIL (mosses)	FrB
Caloplaca substerilis			1			FS	ZP!
Caloplaca turkuensis			1			FS (trunk bases)	JV!, ZP2
Candelariella efflorescens s.str.	1	1	1	1	1	Apl, AP, CB, FE, FS, snag	JM2, JV2
Candelariella reflexa s.str.		1			1	FE, QU	FB, JM, JV
Candelariella vitellina					1	FS (trunk bases)	JV
Candelariella xanthostigma	1	1	1	1	1	AP, FE, FS, TIL, FS, snag	FrB, JV, ZP5
Catillaria erysiboides			1			log	AA, FrB, JV, ZP
Catillaria nigroclavata	1	1		1	1	AP, CB, FE, FS, TIL (twig)	FrB, JM, JV2, ZP
Catinaria atropurpurea		1	1			FS, log, snag	AA, JV2, ZP2
Cetrelia cetrarioides					1	AP, FS	JV2*, ZP*
Cetrelia chicitae		1	1		1	FS, TIL	JV2*, ZP*
Cetrelia monachorum	1	1	1	1	1	CB, FE, FS, TIL, UG	FrB*, FB, JM4*, JV3*, ZP2*
Cetrelia olivetorum	1	1	1	1	1	AP, FE, FS (branch)	FrB*, JM, ZP2*
Chaenotheca brachypoda	1		1	1	1	FS, UG, snag
Chaenotheca furfuracea	1		1	1	1	CB, FS (hollows at base)
Chaenotheca gracilenta	1			1	1	CB, FS, snag (often hollows at base)	JM, JV
Chaenotheca trichialis	1		1		1	snag
Chaenotheca xyloxena			1			FS, snag	JM
Chaenothecopsis debilis		1			1	FS, snag	JV, NS
Chaenothecopsis pusilla	1	1		1		snag	AA, JM2, NS2
Cheiromycina petri					1	CB	ZP
Chromatochlamys muscorum			1		1	FS	JV, NS, ZP2
Cladonia chlorophaea agg.	1	1	1		1	CB, FS, TIL, log
Cladonia coniocraea	1	1	1	1	1	Apl, CB, FS, log	JM
Cladonia fimbriata	1	1	1	1	1	CB, FS, TIL, log
Cladonia macilenta			1			FS
Cladonia pyxidata			1		1	CB, FS	JM, JV
Cladonia subulata			1		1	FS	JV*
Cliostomum griffithii			1			FS	FrB*
Coenogonium luteum	1			1		CB	NS
Coenogonium pineti	1	1	1	1	1	CB, FS, log, snag	NS, ZP3
Collema flaccidum		1	1	1	1	Apl, FE, FS, QU, TIL	AA, FB, JM2, JV2, ZP3
Collema nigrescens		1	1		1	TIL, FS	FB, JM
Coniocarpon cinnabarinum	1			1	1	CB	FB, JV, NS
Cresporhaphis wienkampii	1					ULM	JV2
Cryptodiscus foveolaris		1	1	1		log, FS (wood in hollow trunk)	AA, FrB2, ZP2
Cryptodiscus gloeocapsa				1		BS (mosses)
Cryptodiscus pallidus			1			log	AA
Cryptodiscus pini					1	wood of QU snag	FrB
Dictyocatenulata alba	1		1	1		CB, FS (usually trunk bases)	FB, FrB, JM, ZP4, JV2
Diploschistes muscorum			1		1	FS (partly on Cladonia squamules)	JV
Evernia divaricata					1	QU
Evernia prunastri	1	1	1	1	1	CB, FS, TIL (often twigs)
Fellhanera bouteillei			1	1		FS, log
Fellhanera gyrophorica				1		FS	JV
Flavoparmelia caperata	1	1	1	1	1	CB, FE, FS, TIL (also twigs)	ZP
Frutidella furfuracea (Anzi) M. Westb. & M. Svenss.			1			FS	JM*, JV, ZP*
Fuscidea arboricola	1	1	1			FS, CB	JM*, JV*, NS, ZP
Fuscidea cyathoides	1	1				Apl, FS	JV2, ZP
Graphis scripta	1	1	1	1	1	AP, CA, CB, FE, FS, TIL, UG	AA, ZP9
Gyalecta croatica Zahlbr.					1	TIL, FS	NS
Gyalecta flotowii	1			1	1	AP, FS, UG	FB, FrB2, JM, JV2, NS, ZP4
Gyalecta herculina (Rehm) Baloch, Lumbsch & Wedin	1	1	1		1	Apl, AP, CB, FE, FS	AA, FB, FrB, JM, JV5, NS, ZP5
Gyalecta truncigena	1	1			1	AP, Apl, FE, FS, TIL, UG	AA, FB2, JM3, JV4, NS, ZP7
Gyalecta ulmi					1	QU	JV
Gyalideopsis helvetica			1			FS	ZP
Halecania viridescens	1	1				FS, TIL (twigs)	JM, ZP
Hazslinszkya gibberulosa	1	1	1		1	AP, FS, TIL	AA, JV3, NS, ZP
Heterodermia speciosa	1	1	1	1	1	FS, FE, FS, TIL (often twigs)	FrB, JM, JV, ZP
Hypocenomyce scalaris			1			FS
Hypogymnia farinacea		1	1		1	FS, TIL
Hypogymnia physodes	1	1	1	1	1	FS, TIL (also twigs)	ZP
Hypogymnia tubulosa	1	1	1	1	1	FE, FS, TIL (often twigs)
Hypotrachyna afrorevoluta	1	1		1	1	CB, FS (also twigs)	FB, FrB, JM, JV2, ZP2*
Hypotrachyna revoluta				1		CB (also twigs)	JV
Imshaugia aleurites					1	snag (QU)	FrB, ZP
Inoderma byssaceum (Weigel) Gray				1	1	CB, FS	FB, JV2, ZP2
Japewia sp.			1		1	FS	JM*!, ZP*, JV3*
Lathagrium auriforme		1			1	Apl, FE, FS, QU	FB, JM, JV2, ZP2
Lecania croatica	1	1	1	1	1	AP, CA, CB, FE, FS, UG, Lonicera	AA, FB, FrB, JM3, ZP
Lecania cyrtella			1			FS (dry bark of lying trunk), snag	FrB, ZP
Lecania cyrtellina	1		1			FS	FB, JM2
Lecania naegelii					1	FS (twig)	FB
Lecanora albella				1	1	CB, FS	JV
Lecanora albellula			1			FS (foot), log, snag	AA, ZP
Lecanora cf. anopta			1			log	ZP2*!
Lecanora argentata	1	1	1	1	1	Apl, AP, CB, FE, FS	FrB, JV2, NS4, ZP4
Lecanora aff. campestris		1	1			Apl, FE, FS	ZP4*
Lecanora carpinea s.str.		1	1			FE, FS, TIL	JM, JV
Lecanora chlarotera		1	1			FS, TIL	JM, JV
Lecanora cinereofusca	1			1	1	CB, FS	FB, FrB, JM2, NS, ZP2*
Lecanora compallens	1			1		AP, FS	JM2*, NS
Lecanora ecorticata J.R. Laundon s.l.	1			1		AP, FS	JM*, ZP*
Lecanora expallens	1	1	1	1	1	CB, FS	JV
Lecanora exspersa			1		1	FS	JM*, JV2*, ZP2*
Lecanora glabrata	1	1	1	1	1	Apl, CB, FS, TIL	JM3*, JV3, NS, ZP5
Lecanora intricata					1	FS (bark at base & exposed wood)	JV
Lecanora intumescens		1	1		1	CB, FS, TIL	AA, JM, JV3, NS, ZP3*
Lecanora leptyrodes		1	1	1		CB, FE, FS, snag	AA, JM3, JV2, ZP5
Lecanora phaeostigma			1			FS, snag	JV, ZP, FrB
Lecanora polytropa		1	1		1	FS, TIL (trunk bases)	JM*, JV2, NS, ZP3*
Lecanora pulicaris	1	1	1	1	1	CB, FE, FS, TIL (often twigs)	JV3, NS, ZP3
Lecanora saligna		1	1		1	FS, snag, log	JM, JV2, ZP3*
Lecanora stanislai Guzow-Krzem., Łubek, Malíček & Kukwa	1					FS	JM*
Lecanora subintricata			1			snag	JV2, NS
Lecanora substerilis Malíček & Vondrák	1	1		1	1	AP, CB, FS	FrB2, JM4*, JV2*, ZP2*
Lecanora symmicta	1			1	1	CB, FS (often twigs)	AA, JM, JV, ZP
Lecanora thysanophora	1	1	1	1	1	AP, CB, FS, UG	JM2*, JV*, ZP3*
Lecanora varia		1	1		1	FS, TIL (also twigs)	JV
Lecidea erythrophaea	1		1	1	1	AP, CB, FS	FrB, JV, NS, ZP6
Lecidea turgidula			1			FS (wood in hollow trunk), snag	FrB, ZP2
Lecidella carpathica			1		1	FS (trunk bases)	JV, ZP
Lecidella elaeochroma (incl. L. achristotera)	1	1	1	1	1	Apl, CB, FE, FS, TIL	FrB2, JV4, NS, ZP4
Lecidella flavosorediata	1	1	1	1	1	AP, FE, FS, TIL (also twigs)	JM2*, JV, ZP*
Lecidella subviridis s. l.	1	1		1	1	FS	JM3*, JV3*, ZP3*
Lepra albescens	1	1	1	1	1	Apl, CB, FE, FS, TIL	JV5
Lepra amara	1	1	1	1	1	AP, Apl, CB, FE, FS, TIL (also twigs)	ZP*, JV2
Lepraria eburnea		1				TIL	ZP*
Lepraria elobata			1			FS	JM2*, JV*
Lepraria finkii	1	1	1	1	1	Apl, AP, CA, CB, FE, FS, QU, TIL, UG, snag	JV6*, NS2, ZP5*
Lepraria incana	1	1	1			FS, snag
Lepraria membranacea					1	FS
Lepraria rigidula	1	1	1	1	1	CB, FE, FS, UG, log	JM3*, JV4, ZP*
Lepraria vouauxii	1	1	1	1	1	Apl, CB, FE, FS, QU, TIL, UG	FrB2, JM, JV2*, ZP4*
Leproplaca chrysodeta	1	1		1	1	CB, FE, FS, snag	JV, ZP
Leptogium cyanescens		1		1		AP, FE, FS, TIL	AA, FrB, JM, ZP
Leptogium saturninum		1	1		1	FE, FS, TIL	FB, JM2, JV, ZP
Lithothelium hyalosporum	1					AP, FS	JV, ZP
Lobaria pulmonaria	1		1	1	1	AP, CB, FE, FS
Lopadium disciforme	1	1	1		1	CB, FS	JV, ZP2
Loxospora aff. confusa Lendemer	1	1				CB, FS	FrB*!, JM*
Megalaria laureri	1			1	1	CB, FS	FrB, JM, JV4, NS, ZP2
Melanelixia glabra		1	1		1	FE, FS, TIL	AA
Melanelixia glabratula	1	1	1	1	1	AP, Apl, CB, FS, TIL (often twigs), snag	FrB2, NS, ZP3
Melanelixia subargentifera					1	TIL
Melanelixia subaurifera	1	1	1	1		Apl, FE, FS, TIL (also twigs)	JM
Melanohalea elegantula	1	1	1	1	1	CB, FE, FS, TIL	FrB, JV4, NS, ZP2
Melanohalea exasperata	1				1	FS (twigs)
Melanohalea exasperatula	1	1	1		1	CB, FS (twigs)
Melaspileella proximella		1				AP, QU, TIL	AA, JM, JV4!, ZP5
Menegazzia subsimilis				1	1	CB, FS	JV2, ZP
Menegazzia terebrata	1	1	1	1	1	AP, CB, FS, TIL (often in canopy)	JM, ZP2
Micarea anterior	1					log	ZP
Micarea botryoides	1			1		snag	ZP2
Micarea byssacea		1		1		log	AA2
Micarea cinerea	1					log	ZP
Micarea deminuta				1		log	FrB, ZP
Micarea denigrata			1			log	JV
Micarea globulosella			1			FS	AA, JM*, ZP
Micarea inconspicua ined.	1		1	1		log, snag	FrB, JV2, ZP2
Micarea lilacina ined.				1		log	ZP
Micarea lithinella				1		FS (root)	ZP
Micarea melaena					1	snag (QU)	JV
Micarea micrococca	1	1	1	1	1	AP, CB, FS, UG, log	AA, JM2*, JV2, ZP4
Micarea misella	1		1	1	1	FS, log, snag	FrB, JV2, ZP5
Micarea nigella	1					wood	AA, ZP
Micarea peliocarpa			1			FS	AA
Micarea perparvula (Nyl.) Coppins & Printzen	1					wood	ZP
Micarea prasina	1	1	1	1		AP, FS, UG, log, snag	AA, ZP*
Micarea soralifera Guzow-Krzem., Czarnota, Łubek & Kukwa				1	1	log	FrB*, ZP*
Micarea substipitata ined.			1			FS (dry wood and bark of lying trunk)	ZP2!
Microcalicium arenarium				1		FS (root)	ZP
Multiclavula mucida	1		1	1		log	NS2
Mycobilimbia epixanthoides		1				FE, TIL (often bryophytes)	AA, JM2!, ZP*
Mycobilimbia tetramera			1		1	FS (also bark mosses)	FrB, JV
Mycocalicium subtile	1	1	1	1		snag	FrB, JM2, JV2, NS3
Myriolecis sambuci			1		1	FS, snag	FrB, JM, JV, NS, ZP4
Naetrocymbe punctiformis		1	1		1	FS, TIL	JV4, ZP2
Nephroma parile			1		1	FS	JM2
Nephroma resupinatum			1		1	FS	JV, FrB
Nephromopsis laureri			1		1	FS	JV2
Normandina acroglypta		1		1		FS (mosses), TIL	JV, FrB, ZP*
Normandina pulchella	1	1	1	1	1	CB, FE, FS, QU, TIL (also twigs)	ZP
Ochrolechia alboflavescens			1			FS	AA, JM*
Ochrolechia androgyna agg.	1	1	1	1	1	AP, FE, FS, TIL, snag	JM, JV4, ZP2*
Ochrolechia arborea		1			1	CB, FS, TIL	FrB, JM, ZP
Ochrolechia microstictoides					1	snag	JV*
Ochrolechia pallescens		1	1		1	Apl, CB, FS, TIL	JM, JV4
Ochrolechia szatalaensis		1	1			Apl, CB, FS	JV*, ZP2*
Ochrolechia trochophora					1	TIL	JM*
Ochrolechia turneri		1	1	1		Apl, FE, FS, TIL	FB, JM*, JV3*, NS
Opegrapha fumosa Coppins & P. James	1					FS	ZP*
Opegrapha niveoatra	1	1		1	1	Apl, FE, FS	FrB, JV
Opegrapha trochodes	1	1		1	1	AP, CB, FE, FS, UG	AA, FrB2, JM, JV3, NS, ZP4
Opegrapha vermicellifera	1	1		1	1	AP, CB, FE, FS, UG	JM, ZP
Pannaria conoplea		1				TIL	FB, JV
Parmelia saxatilis (incl. P. ernstiae, P. serrana)	1	1	1	1	1	FE, FS, TIL (often twigs)	FrB3, ZP*
Parmelia submontana	1		1	1	1	FS (also twigs)	FrB, NS
Parmelia sulcata	1	1	1	1	1	CB, FE, FS, TIL (often twigs), snag	ZP2
Parmeliella triptophylla		1	1	1	1	Apl, CB, FE, FS, QU, TIL	FB, JM2, JV, ZP5
Parmelina pastillifera	1	1	1	1	1	AP, CB, FE, FS, TIL (also twigs)	ZP
Parmelina tiliacea		1	1	1	1	Apl, CB, FS, TIL (also twigs)	ZP2
Parmeliopsis ambigua		1	1	1	1	AP, FS, TIL, snag
Parmeliopsis hyperopta			1		1	FS
Parmoterma crinitum				1	1	CB, FS (also twigs)	JV2
Parmotrema arnoldii	1				1	FS	FrB, JM
Parmotrema perlatum	1			1	1	CB, FS (also twigs)	FrB2, JV2, ZP*
Peltigera collina			1		1	FS	JM
Peltigera praetextata	1	1	1	1	1	Apl, AP, FE, FS, QU, TIL (usually bases)	JV
Pertusaria coccodes		1	1		1	Apl, CB, FS, TIL	JM, JV, ZP
Pertusaria constricta				1	1	CB, FE, FS	FrB, JV, ZP2
Pertusaria coronata		1	1		1	CB, FE, FS, TIL	FB, JV4, ZP2
Pertusaria flavida		1			1	FS, TIL	JM, JV
Pertusaria leioplaca	1	1	1	1	1	Apl, CB, FS, TIL	JM, JV4, NS, ZP4
Pertusaria macounii (I.M. Lamb) Dibben				1		CB	JV
Pertusaria pertusa	1	1	1	1	1	AP, CB, FS	FS, JM2, JV3, NS, ZP3
Pertusaria pupillaris	1	1		1	1	AP, CB, FS, UG	JM, ZP
Pertusaria trachythallina	1			1	1	CB, FS	FrB*, JV2*
Phaeophyscia chloantha		1	1		1	CB, FS	FB
Phaeophyscia endophoenicea	1	1	1	1	1	Apl, AP, CB, FS, TIL (also twigs)	JV, ZP2
Phaeophyscia nigricans			1			FS
Phaeophyscia orbicularis	1	1	1	1	1	Apl, AP, CA, FE, FS (twigs)	ZP
Phaeophyscia pusilloides					1	FS	FrB
Phlyctis agelaea		1		1	1	Apl, CB, FS	FrB, JV, ZP2
Phlyctis argena	1	1	1	1	1	AP, Apl, CA, CB, FE, FS, QU, TIL, UG	JV, NS, ZP3
Physcia adscendens	1	1	1	1	1	AP, CB, FS (often twigs)	JV
Physcia aipolia		1	1			FE, FS (twigs)	JV
Physcia dubia			1			FS
Physcia stellaris		1		1	1	FS, TIL	JV
Physcia tenella	1	1	1	1	1	CB, FS, TIL (often twigs)
Physconia detersa			1			FS	FrB, ZP!
Physconia distorta		1	1		1	FS, TIL
Physconia enteroxantha			1		1	FS
Physconia grisea		1				TIL
Physconia perisidiosa		1	1		1	AP, FE, FS	JM, ZP
Piccolia ochrophora	1	1	1	1	1	Apl, FE, FS, SN, UG	FrB2, JM, JV
Placynthiella dasaea			1	1		log, snag	FrB*, ZP*
Placynthiella icmalea	1	1	1		1	FS, log, snag	JV*, ZP2*
Platismatia glauca	1	1	1	1	1	AP, TIL, FS (often twigs)
Pleurosticta acetabulum					1	FS
Polycauliona polycarpa			1		1	FS
Porina leptalea	1	1	1	1	1	AP, CA, CB, FS, TIL	FB, JM, JV4, NS, ZP11
Porina cf. leptosperma Müll. Arg.	1			1		CB, FS	FrB2
Porina pseudohibernica Tretiach		1	1		1	FS, QU, TIL	JV2, ZP2
Porpidia macrocarpa (incl. P. nigrocruenta)			1		1	FS	AA2, JV4, ZP
Protoparmeliopsis muralis					1	FS (trunk bases)	JV
Pseudevernia furfuracea	1	1	1	1	1	AP, FS, TIL (twigs)
Pseudosagedia aenea	1	1	1	1	1	AP, CB, FS, TIL	FrB, JV3, NS
Pseudosagedia byssophila					1	TIL	NS
Pseudoschismatomma rufescens	1	1	1	1	1	Apl, AP, CA, CB, FE, FS, QU, TIL	JV4, NS, ZP
Psoroglaena abscondita	1	1	1			log	JV
Psoroglaena dictyospora		1		1		snag, log	JV, ZP2
Psoroglaena stigonemoides				1		FS	ZP
Punctelia jeckeri	1			1	1	FS
Punctelia subrudecta	1	1		1	1	FS, TIL (also twigs)	JV, ZP3
Pycnora sorophora					1	snag (QU)
Pyrenula chlorospila Arnold	1					AP	JM
Pyrenula coryli	1			1		CB	JV2, NS
Pyrenula dermatodes (Borrer) Schaer.	1			1		CB	JV2
Pyrenula laevigata	1			1	1	CB, FE, FS	AA, FB2, JM2, JV3, ZP4
Pyrenula nitida	1	1	1	1	1	Apl, AP, CB, FS	ZP4
Pyrenula nitidella	1				1	CB, FE	JV, NS
Pyxine sorediata				1		CB (branch)	JV
Ramalina farinacea	1	1	1	1	1	Apl, AP, CB, FS, TIL (also twigs)	ZP2
Ramalina fastigiata		1	1		1	CB, FE, FS, TIL	JV, ZP
Ramalina fraxinea			1			FS
Ramalina pollinaria agg.	1	1	1	1	1	Apl, CB, FE, FS, QU, TIL	ZP*
Ramonia interjecta	1				1	SN	FrB, JV
Ramonia luteola		1	1			Apl, FS	AA, JM, JV, ZP
Rhizocarpon polycarpum					1	FS (trunk bases)	JV
Ricasolia amplissima			1		1	FS
Rinodina albana			1			FS	ZP3
Rinodina capensis			1			FS, log	JM, JV, NS
Rinodina efflorescens	1	1	1	1	1	AP, CB, FS	AA, JM3, JV4*, ZP6*
Rinodina griseosoralifera			1	1	1	FS, snag	AA, JM2, JV*, ZP2
Rinodina malangica			1			FS (foot)	JM, JV, ZP
Rinodina orculata			1			FS (trunk bases)	JM, JV
Rinodina sophodes	1	1			1	FS, TIL (twigs)	JV3
Rinodina subparieta (Nyl.) Zahlbr.	1	1	1		1	CB, FS (also twigs)	JV2, ZP3
Rinodina trevisanii			1			FS	ZP
Ropalospora viridis	1	1		1	1	AP, CB, FE, FS	FrB, JM*, JV*, ZP3*
Sclerophora farinacea	1		1	1	1	FE, FS, UG (often dead trees)	AA, FB, FrB2, JM2, JV7, NS, ZP4
Sclerophora pallida	1	1		1	1	FS	JM2, NS
Scoliciosporum chlorococcum		1	1			FS, log, snag	JV
Scoliciosporum sarothamni	1	1	1	1	1	CB, FS, TIL (twigs)	JV, ZP
Scoliciosporum schadeanum	1				1	AP, CB, FS (fallen branch)	ZP4
Scoliciosporum umbrinum	1	1	1	1	1	AP, CB, FE, FS, TIL	AA, FB, FrB, JM, JV3, NS2, ZP6
Scytinium lichenoides				1		FS	ZP
Scytinium pulvinatum	1	1		1	1	Apl, AP, FE, FS, QU	JM2, JV, ZP2
Scytinium teretiusculum	1	1	1	1	1	Apl, FE, FS, QU, log	AA, FB, JV5, ZP
Steinia geophana	1	1	1	1	1	log, snag	JM, JV2, NS2, ZP5
Stenocybe pullatula	1					FS (twig)	AA
Strangospora pinicola			1		1	FS (also exposed wood)	JV
Strigula glabra	1	1				CB	FB, NS
Strigula stigmatella	1	1		1	1	CB, FE, FS, TIL (also exposed roots)	AA, FrB, JM, JV3, ZP5
Tephromela atra					1	TIL	JV
Tetramelas chloroleucus			1			FS	JV2, ZP
Thelocarpon epibolum	1		1	1		log	JV2, NS2, ZP
Thelocarpon lichenicola		1		1		log	AA, JV, FrB
Thelopsis flaveola	1	1				Apl, FS, TIL	JM2, ZP2
Thelopsis rubella	1	1	1	1	1	AP, CB, FS, TIL	FB2, FrB, JM2, JV4, ZP8
Thelotrema lepadinum	1			1	1	CB, FE, FS, TIL, UG	FrB, JV, ZP3
Thelotrema sp.	1					FE	ZP*!
Thelotrema suecicum	1			1	1	AP, CA, CB	FrB, JV2, ZP4
Toensbergia leucococca			1			FS	FrB, JV, NS
Trapelia corticola		1				log	JM
Trapeliopsis flexuosa		1	1	1	1	FS, TIL, snag	JV2, ZP
Trapeliopsis granulosa			1			log
Trapeliopsis pseudogranulosa			1			FS	AA
Trapeliopsis viridescens		1				log	JV
Tuckermannopsis chlorophylla			1		1	FS
Usnea barbata		1	1			AP, FS, TIL (often twigs)	JM, ZP
Usnea hirta			1			FS (also twigs)	JV
Usnea perplexans			1			FS	JM
Usnea sp. (when no identified species in plot)	1					twig on ground	AA
Usnea subfloridana			1		1	FS	JM*
Varicellaria hemisphaerica	1	1	1			FS	FrB, ZP
Verrucaria breussii		1				QU	ZP
Verrucaria hegetschweileri Körb.			1			FS (trunk bases)	ZP, JV4
Verrucaria viridigrana				1	1	log, FS (snag with bark)	FrB, ZP3
Vezdaea retigera				1		wood of snag	ZP
Violella fucata	1	1	1	1	1	CB, FS (also twigs)	JV
Vulpicida pinastri			1		1	FS
Xanthomendoza fulva			1		1	FS, snag	JV2, NS, ZP
Xanthoria parietina			1	1	1	FS (canopy)
Xylographa trunciseda			1			log	JM*
Zwackhia viridis	1	1		1	1	Apl, AP, CB, FE, FS	AA, JM, JV4, NS2, ZP5
