# Supplementary material for: Exploiting hot-spots; effective determination of lichen diversity in a Carpathian virgin forest
Source: PLoS One. 2018 Sep 13;13(9):e0203540. doi: 10.1371/journal.pone.0203540 (PMC6136740; doi:10.1371/journal.pone.0203540)
Supplement: S2 Table — (XLSX) [file pone.0203540.s002.xlsx]

## Sheet: Sheet1
S2 Table. Species lists made by individual researchers in plots 1‒4.
	Berger				Bouda				Acton				Sanderson				Malíček				Palice				Vondrák
species	1	2	3	4	1	2	3	4	1	2	3	4	1	2	3	4	1	2	3	4	1	2	3	4	1	2	3	4
Absconditella lignicola	1		1	1			1				1	1						1	1		1		1	1	1		1	1
Acarospora fuscata
Acrocordia gemmata	1			1		1		1	1	1		1	1	1	1	1	1	1	1	1	1	1		1	1	1		1
Agonimia allobata										1		1	1									1		1		1
Agonimia borysthenica																					1			1
Agonimia flabelliformis																					1
Agonimia opuntiella												1
Agonimia repleta												1							1			1	1			1	1
Agonimia sp.																						1
Agonimia tristicula						1		1		1			1	1	1			1	1			1				1	1
Alyxoria ochrocheila																			1
Alyxoria varia	1			1	1	1	1	1	1	1	1	1	1		1	1	1	1	1	1	1		1	1	1	1	1	1
Amandinea punctata			1				1		1	1	1			1	1			1	1	1		1	1			1	1
Anaptychia ciliaris			1								1							1	1			1	1				1
Anisomeridium biforme					1								1											1
Anisomeridium macrocarpum				1	1	1		1		1														1		1		1
Anisomeridium polypori	1			1					1	1		1	1			1	1	1		1	1			1	1	1		1
Arthonia aff. glaucella				1
Arthonia atra										1														1
Arthonia biatoricola																							1
Arthonia didyma					1								1	1				1	1	1		1	1		1	1
Arthonia helvola				1	1																			1
Arthonia mediella																			1			1	1				1
Arthonia punctiformis			1						1												1
Arthonia radiata					1				1	1	1	1	1	1	1	1	1	1	1	1	1	1	1	1	1	1	1	1
Arthonia ruana	1			1	1	1	1		1			1	1			1	1			1	1			1	1			1
Arthonia spadicea	1			1	1		1		1			1	1	1		1	1			1	1			1	1			1
Arthothellium spectabile				1	1			1	1	1		1	1			1	1			1	1	1		1	1			1
Arthrorhaphis grisea																								1
Aspicilia caesiocinerea																							1
Bacidia aff. bagliettoana																							1
Bacidia albogranulosa																	1				1			1	1
Bacidia circumspecta						1		1				1	1				1				1	1	1		1	1	1
Bacidia fraxinea																				1
Bacidia incompta																												1
Bacidia laurocerasi
Bacidia pycnidiata
Bacidia rosella						1				1			1	1				1				1				1
Bacidia rubella				1		1	1		1	1			1	1	1		1	1	1	1	1	1	1		1	1	1	1
Bacidia subincompta	1		1	1	1	1	1		1		1	1			1	1		1	1			1	1			1	1
Bacidia vermifera																			1	1			1				1
Bacidina delicata																											1
Bacidina etayana
Bacidina neosquamulosa																	1
Bacidina phacodes			1				1							1	1			1	1			1				1	1
Bacidina sulphurella	1			1			1					1					1		1	1	1			1	1	1		1
Baeomyces rufus				1															1					1
Biatora albohyalina																							1
Biatora amylacea																						1
Biatora bacidioides																								1
Biatora beckhausii
Biatora efflorescens			1				1			1	1		1		1		1		1		1	1	1				1
Biatora globulosa							1				1				1			1	1			1	1			1
Biatora chrysantha											1		1		1				1				1				1
Biatora longispora					1				1	1							1			1					1			1
Biatora mendax									1											1	1				1
Biatora ocelliformis	1				1				1		1						1			1	1		1		1			1
Biatora pontica	1			1	1				1			1	1	1		1	1			1	1	1		1	1	1		1
Biatora radicicola																			1				1				1
Biatora vernalis				1	1			1	1			1	1			1	1			1	1			1	1			1
Biatoridium monasteriense						1								1			1	1	1		1	1			1	1	1
Bilimbia sabuletorum	1		1								1			1	1			1	1			1				1	1
Bryoria fuscescens											1								1								1
Bryostigma apateticum			1						1								1			1	1				1	1		1
Buellia disciformis	1			1	1	1				1		1						1	1	1		1	1		1	1
Buellia erubescens																											1
Buellia griseovirens	1		1	1	1	1	1	1	1	1	1	1	1	1	1	1	1	1	1	1	1	1	1	1	1	1	1	1
Calicium glaucellum																		1
Calicium montanum
Calicium salicinum			1			1	1							1	1				1				1			1	1
Calicium trabinellum
Caloplaca aff. obscurella
Caloplaca cerina			1				1				1								1								1
Caloplaca cf. cerinelloides									1	1
Caloplaca herbidella						1																				1
Caloplaca chrysodeta					1				1			1	1			1	1			1	1				1	1		1
Caloplaca lucifuga
Caloplaca monacensis																			1				1				1
Caloplaca obscurella							1				1											1	1
Caloplaca sorocarpa			1																1				1				1
Caloplaca stillicidiorum			1			1	1				1				1								1				1
Caloplaca substerilis																							1
Caloplaca turkuensis							1												1				1				1
Candelariella efflorescens	1		1	1	1		1		1	1	1	1	1	1	1	1	1	1	1	1	1	1	1	1	1	1	1	1
Candelariella reflexa						1												1
Candelariella vitellina
Candelariella xanthostigma	1		1	1		1	1				1							1	1	1		1	1			1	1
Catillaria erysiboides											1												1				1
Catillaria nigroclavata								1	1								1	1				1			1	1
Catinaria atropurpurea										1													1				1
Cetrelia cetrarioides				1
Cetrelia chicitae																							1			1
Cetrelia monachorum	1		1		1	1		1	1		1		1	1	1	1	1		1	1		1			1	1	1	1
Cetrelia olivetorum			1															1	1	1	1			1
Chaenotheca brachypoda	1		1	1	1			1				1	1			1				1				1	1			1
Chaenotheca furfuracea	1																			1			1		1			1
Chaenotheca gracilenta				1	1			1												1					1
Chaenotheca trichialis	1		1						1				1												1
Chaenotheca xyloxena																			1
Chaenothecopsis debilis														1												1
Chaenothecopsis pusilla									1	1			1	1		1		1		1
Cheiromycina petri
Chromatochlamys muscorum			1								1				1								1
Cladonia coniocraea			1	1	1	1	1	1			1		1		1	1		1	1		1	1	1	1	1	1	1	1
Cladonia fimbriata			1	1		1	1	1			1		1		1	1	1	1	1	1	1	1	1	1	1	1	1
Cladonia chlorophaea	1		1						1		1								1			1	1		1	1	1
Cladonia macilenta																			1
Cladonia pyxidata			1		1		1				1			1	1				1								1
Cladonia subulata																			1
Cliostomum griffithii
Coenogonium luteum													1							1
Coenogonium pineti	1			1					1		1	1	1			1		1	1	1	1	1		1		1	1	1
Collema flaccidum							1	1		1	1				1			1	1			1				1	1
Collema nigrescens			1			1
Coniocarpon cinnabarinum								1					1															1
Cresporhaphis wienkampii																									1
Cryptodiscus foveolaris			1	1						1	1												1	1			1
Cryptodiscus gloeocapsa								1
Cryptodiscus pallidus											1
Cryptodiscus pini
Dictyocatenulata alba				1								1				1	1				1			1			1	1
Diploschistes muscorum			1
Evernia divaricata
Evernia prunastri	1		1		1	1	1			1				1	1		1		1		1		1	1		1	1	1
Fellhanera bouteillei				1
Fellhanera gyrophorica																												1
Flavoparmelia caperata	1				1	1	1	1	1			1		1		1	1	1		1	1	1		1	1	1		1
Frutidella furfuracea																			1				1				1
Fuscidea arboricola															1				1		1	1				1
Fuscidea cyathoides																					1				1	1
Graphis scripta	1		1	1	1	1	1	1	1	1	1	1	1	1	1	1	1	1	1	1	1	1	1	1	1	1	1	1
Gyalecta croatica
Gyalecta flotowii	1				1				1				1				1				1				1			1
Gyalecta herculina			1		1	1	1				1			1					1				1			1	1
Gyalecta truncigena					1	1				1				1				1				1				1
Gyalecta ulmi
Gyalideopsis helvetica																							1
Halecania viridescens									1								1					1
Hazslinszkia gibberulosa									1	1	1		1	1							1				1
Heterodermia speciosa			1			1	1				1				1		1		1			1	1				1	1
Hypocenomyce scalaris			1
Hypogymnia farinacea						1													1
Hypogymnia physodes	1		1	1	1	1	1	1	1	1	1	1	1	1	1	1	1	1	1	1	1	1	1	1	1	1	1	1
Hypogymnia tubulosa	1		1	1	1	1	1	1		1					1		1		1	1	1		1		1	1	1	1
Hypotrachyna afrorevoluta	1				1			1		1			1			1		1		1	1			1	1
Hypotrachyna revoluta																												1
Imshaugia aleurites
Inoderma byssaceum								1																1				1
Japewia sp.															1				1				1				1
Lecania croatica	1			1	1			1	1				1	1		1	1	1		1	1	1	1	1	1	1		1
Lecania cyrtella			1																				1
Lecania cyrtellina					1														1
Lecania naegelii
Lecanora aff. campestris
Lecanora albella																												1
Lecanora albellula											1												1
Lecanora argentata			1	1	1	1	1	1	1	1	1	1	1	1	1	1	1	1	1	1		1	1	1	1	1	1	1
Lecanora carpinea			1	1		1	1			1	1											1	1			1	1
Lecanora cf. anopta																							1
Lecanora cinereofusca				1	1			1					1				1			1	1
Lecanora compallens																	1			1
Lecanora ecorticata																					1
Lecanora expallens												1	1	1		1		1				1		1	1	1	1	1
Lecanora exspersa							1				1								1				1				1
Lecanora glabrata				1		1	1	1	1	1	1	1	1	1	1	1	1	1		1	1	1	1	1	1	1		1
Lecanora chlarotera			1	1			1											1	1
Lecanora intricata
Lecanora intumescens														1				1	1			1				1
Lecanora leptyrodes			1	1			1				1			1	1			1	1	1		1				1	1
Lecanora phaeostigma																							1				1
Lecanora polytropa											1				1				1				1			1	1
Lecanora pulicaris			1		1	1	1	1	1		1				1	1	1	1	1	1	1	1	1	1	1	1	1	1
Lecanora saligna			1				1				1							1	1				1			1	1
Lecanora stanislai																	1
Lecanora subintricata			1												1												1
Lecanora substerilis	1																1	1		1	1				1			1
Lecanora symmicta									1			1								1				1	1
Lecanora thysanophora				1	1			1	1			1	1			1	1		1	1	1	1		1	1	1		1
Lecanora varia			1			1	1												1							1
Lecidea erythrophaea													1								1				1		1
Lecidea turgidula																							1
Lecidella carpathica																							1
Lecidella elaeochroma	1			1	1	1	1	1		1	1	1		1	1	1		1	1	1		1	1		1	1	1	1
Lecidella flavosorediata				1		1								1	1			1	1			1	1		1	1
Lecidella subviridis																	1	1
Lepra albescens	1		1	1	1	1	1			1	1			1	1			1	1		1	1	1	1	1	1	1	1
Lepra amara			1	1	1	1	1	1	1		1	1	1	1		1	1	1	1	1	1	1		1		1	1
Lepraria eburnea																						1
Lepraria elobata																			1								1
Lepraria finkii				1	1	1	1	1	1			1	1	1		1	1	1	1	1	1	1	1	1	1	1		1
Lepraria incana			1															1	1		1		1
Lepraria membranacea
Lepraria rigidula	1					1		1										1	1		1				1	1	1
Lepraria vouauxii									1	1		1	1	1		1	1	1		1	1	1	1	1	1	1		1
Leptogium cyanescens				1				1		1		1								1				1				1
Leptogium saturninum			1			1	1				1				1				1				1				1
Lithothelium hyalosporum																					1				1
Lobaria pulmonaria			1				1	1			1				1				1	1			1		1		1	1
Lopadium disciforme													1	1							1	1	1		1
Lothagrium auriforme						1				1				1				1				1				1
Loxospora cristinae
Megalaria laureri				1									1				1								1
Melanelixia glabra			1			1	1				1							1	1							1	1
Melanelixia glabratula	1		1	1	1	1		1	1	1		1	1	1	1	1	1	1	1	1	1	1	1	1	1	1	1	1
Melanelixia subargentifera
Melanelixia subaurifera	1				1	1	1	1	1			1	1			1	1		1	1		1				1		1
Melanohalea elegantula	1					1	1	1					1					1	1			1	1			1	1
Melanohalea exasperata									1	1	1										1				1
Melanohalea exasperatula					1										1								1		1	1	1
Melaspilea proximella										1								1				1				1
Menegazzia subsimilis								1								1				1								1
Menegazzia terebrata	1			1	1	1		1				1	1			1	1			1	1	1	1	1	1			1
Micarea anterior																					1
Micarea botryoides																					1			1	1
Micarea byssacea										1		1
Micarea cinerea																					1
Micarea deminuta																								1
Micarea denigrata																										1	1
Micarea globulosella											1								1				1
Micarea inconspicua																					1			1				1
Micarea lilacina																								1
Micarea lithinella																								1
Micarea melaena
Micarea micrococca										1								1	1	1	1			1				1
Micarea misella	1		1	1	1						1							1	1	1	1		1	1			1	1
Micarea nigella									1												1
Micarea peliocarpa											1
Micarea perparvula																					1
Micarea prasina									1		1	1									1			1
Micarea soralifera																				1
Micarea substipitata																							1
Microcalicium arenarium																								1
Multiclavula mucida			1	1					1				1			1					1				1			1
Mycobilimbia epixanthoides											1	1						1				1
Mycobilimbia tetramera			1				1
Mycocalicium subtile			1				1	1						1	1	1	1		1							1	1
Myriolecis sambuci			1								1				1				1				1				1
Naetrocymbe punctiformis																							1			1	1
Nephroma parile			1				1				1				1				1				1				1
Nephroma resupinatum			1				1				1				1				1				1				1
Nephromopsis laureri							1												1								1
Normandina acroglypta				1																		1						1
Normandina pulchella	1			1	1	1	1	1	1			1	1	1		1	1	1		1	1	1		1	1	1	1	1
Ochrolechia alboflavescens			1								1								1
Ochrolechia androgyna							1											1	1		1	1			1	1	1	1
Ochrolechia arborea																						1
Ochrolechia microstictoides
Ochrolechia pallescens						1					1							1								1
Ochrolechia szatalaensis														1								1
Ochrolechia trochophora
Ochrolechia turneri						1	1				1			1	1			1					1			1	1	1
Opegrapha fumosa																					1
Opegrapha niveoatra	1			1	1	1		1				1					1			1					1			1
Opegrapha trochodes	1			1					1	1		1	1				1				1			1	1			1
Opegrapha vermicellifera	1			1	1			1	1			1	1			1	1	1		1	1			1	1	1		1
Pannaria conoplea						1																				1
Parmelia saxatilis	1		1	1	1	1	1		1		1	1	1		1	1	1		1	1	1		1		1	1	1	1
Parmelia submontana			1				1				1				1		1		1				1				1	1
Parmelia sulcata			1	1	1	1	1	1	1	1	1	1	1	1	1	1	1	1	1	1	1	1	1	1	1	1	1	1
Parmeliella triptophylla				1		1		1			1			1	1	1		1				1	1	1		1	1	1
Parmelina pastillifera			1			1	1			1	1				1			1	1	1		1	1		1	1	1	1
Parmelina tiliacea			1			1	1							1	1			1	1			1	1			1	1	1
Parmeliopsis ambigua			1				1				1				1				1				1			1	1	1
Parmeliopsis hyperopta			1				1				1				1				1				1				1
Parmoterma crinitum																												1
Parmotrema arnoldii	1																1
Parmotrema perlatum	1		1	1																				1				1
Peltigera collina			1				1																1
Peltigera praetextata			1	1	1	1	1	1		1	1	1	1	1	1	1	1	1	1	1		1		1	1	1	1	1
Pertusaria coccodes			1												1			1	1			1	1
Pertusaria constricta																												1
Pertusaria coronata						1	1				1				1							1	1			1	1
Pertusaria flavida							1
Pertusaria leioplaca	1			1	1	1	1	1	1	1				1			1	1	1	1	1	1		1	1	1		1
Pertusaria macounii																												1
Pertusaria pertusa			1	1	1	1		1	1	1		1	1	1	1	1	1	1	1	1				1	1		1
Pertusaria pupillaris					1	1		1									1					1			1
Pertusaria trachythallina	1								1																			1
Phaeophyscia endophoenicea					1	1	1	1						1			1	1	1		1	1	1		1	1	1	1
Phaeophyscia chloantha			1	1											1							1	1
Phaeophyscia nigricans																											1
Phaeophyscia orbicularis									1	1	1				1					1			1			1	1	1
Phaeophyscia pusilloides									1	1	1	1
Phlyctis agelaea																						1
Phlyctis argena	1		1	1	1	1	1	1					1	1	1	1	1	1	1	1	1	1	1	1	1	1	1	1
Physcia adscendens					1	1	1	1		1	1	1	1		1				1				1		1	1	1
Physcia aipolia							1			1	1								1								1
Physcia dubia							1				1				1				1				1
Physcia stellaris						1		1
Physcia tenella				1	1		1	1	1	1							1	1		1	1	1		1	1	1		1
Physconia detersa			1																								1
Physconia distorta																							1			1
Physconia enteroxantha			1				1				1				1				1				1
Physconia grisea						1
Physconia perisidiosa			1				1				1				1			1					1				1
Piccolia ochrophora	1							1		1						1			1				1			1
Placynthiella dasaea			1								1	1
Placynthiella icmalea			1				1				1				1			1	1		1		1			1	1
Platismatia glauca			1				1				1				1		1		1				1		1	1	1	1
Pleurosticta acetabulum
Polycauliona polycarpa																											1
Porina cf. leptosperma	1
Porina leptalea	1			1	1	1		1	1	1		1	1	1			1			1	1	1	1	1	1			1
Porina pseudohibernica									1		1	1		1	1							1	1			1	1
Porpidia macrocarpa											1												1				1
Protoparmeliopsis muralis
Pseudevernia furfuracea	1		1	1	1	1	1	1	1	1		1	1	1	1	1	1	1	1	1	1	1	1	1	1	1	1	1
Pseudosagedia aenea	1			1	1	1	1	1	1	1		1	1				1	1		1	1	1	1	1	1	1	1
Pseudosagedia byssophila
Pseudoschismatomma rufescens				1	1	1		1		1		1		1				1		1		1			1	1	1	1
Psoroglaena abscondita																									1	1	1
Psoroglaena dictyospora																						1		1		1
Psoroglaena stigonemoides																								1
Punctelia jeckeri																1									1
Punctelia subrudecta					1											1		1		1	1	1				1		1
Pycnora sorophora
Pyrenula coryli													1												1			1
Pyrenula dermatodes																									1			1
Pyrenula chlorospila																	1
Pyrenula laevigata					1			1	1								1			1				1	1			1
Pyrenula nitida			1	1	1	1	1	1	1	1	1	1	1	1	1	1	1	1	1	1	1	1	1	1	1	1	1	1
Pyrenula nitidella													1
Pyxine sorediata																												1
Ramalina farinacea	1		1	1		1	1		1	1					1		1	1	1		1	1	1	1	1	1	1	1
Ramalina fastigiata			1			1	1			1					1				1			1	1			1	1
Ramalina fraxinea							1																1
Ramalina pollinaria			1			1	1		1	1		1	1		1	1	1	1	1	1		1	1		1	1	1	1
Ramonia interjecta																									1
Ramonia luteola											1								1				1			1
Rhizocarpon polycarpum
Ricasolia amplissima			1				1								1				1								1
Rinodina albana																							1
Rinodina capensis							1								1				1								1
Rinodina efflorescens	1										1				1		1	1	1	1	1	1			1	1	1
Rinodina griseosoralifera								1			1								1				1
Rinodina malangica																			1				1				1
Rinodina orculata
Rinodina sophodes									1																	1
Rinodina subparieta																					1	1						1
Rinodina trevisanii							1			1	1								1				1				1
Ropalospora viridis				1	1	1		1				1					1	1	1		1	1	1	1	1	1	1	1
Sclerophora farinacea	1				1			1	1				1			1				1	1		1		1		1	1
Sclerophora pallida				1	1			1	1	1		1	1			1	1			1
Scoliciosporum chlorococcum											1					1		1	1				1				1
Scoliciosporum sarothamni								1								1	1			1			1	1	1	1		1
Scoliciosporum schadeanum																					1
Scoliciosporum umbrinum			1		1	1	1	1	1		1	1		1	1	1		1	1	1		1	1		1	1	1	1
Scytinium lichenoides																								1
Scytinium pulvinatum								1		1		1	1	1			1	1		1		1			1	1		1
Scytinium teretiusculum						1			1	1	1							1				1				1		1
Steinia geophana							1						1			1				1	1		1	1	1	1	1	1
Stenocybe pullatula									1
Strangospora pinicola			1
Strigula glabra					1									1
Strigula stigmatella								1				1				1	1							1		1		1
Tephromela atra
Tetramelas chloroleucus																							1				1
Thelocarpon epibolum				1				1	1				1			1							1		1			1
Thelocarpon lichenicola										1																1
Thelopsis flaveola																	1	1				1
Thelopsis rubella	1			1	1	1		1	1			1	1			1	1	1		1	1	1	1	1	1	1		1
Thelotrema lepadinum	1			1	1			1	1			1	1			1	1	1		1	1			1	1			1
Thelotrema sp.																					1
Thelotrema suecicum	1																				1			1	1
Toensbergia leucococca			1				1								1												1
Trapelia corticola
Trapeliopsis flexuosa			1				1				1				1				1				1			1	1	1
Trapeliopsis granulosa																		1	1
Trapeliopsis pseudogranulosa											1
Trapeliopsis viridescens																										1
Tuckermannopsis chlorophylla																			1								1
Usnea barbata			1				1				1								1				1				1
Usnea hirta															1												1
Usnea perplexans											1								1
Usnea subfloridana							1												1								1
Usnea sp.									1
Varicellaria hemisphaerica	1		1																			1	1
Verrucaria breussii																						1
Verrucaria hegetschweileri			1																				1				1
Verrucaria viridigrana				1																				1
Vezdaea retigera																								1
Violella fucata	1			1	1	1		1	1			1						1	1	1	1	1	1	1	1
Vulpicida pinastri			1				1				1				1				1				1				1
Xanthomendoza fulva			1				1				1				1				1				1				1
Xanthoria parietina							1												1									1
Xylographa trunciseda																			1
Zwackhia viridis	1			1		1		1	1			1	1			1	1				1			1	1			1
	62	0	94	80	75	82	97	75	79	67	96	69	76	61	83	65	86	97	135	91	99	106	139	90	110	124	134	111
