# Supplementary material for: Exploiting hot-spots; effective determination of lichen diversity in a Carpathian virgin forest
Source: PLoS One. 2018 Sep 13;13(9):e0203540. doi: 10.1371/journal.pone.0203540 (PMC6136740; doi:10.1371/journal.pone.0203540)
Supplement: S3 Table — (XLSX) [file pone.0203540.s003.xlsx]

## Sheet: Sheet1
S3 Table. Notes to identifications and TLC results.
taxon	voucher	note and/or TLC result
Agonimia sp.	ZP19965	The combination of subcoralloid thallus and sclerocia does not fit to any described Agonimia species. Unfortunately no perithecia were found.
Agonimia borysthenica	ZP19348, 19365	Collected specimens are quite small and sterile, overgrowing bryophytes. Thallus composed of convex, finely hairy (sub)globose granules. Distinct hairy papillae are apparently diminishing with age and hence not emphasized in the original description.
Anisomeridium biforme	ZP19542, NS s.n.	Only pycnidia present with subglobose conidia in ZP19542. Specimen collected by NS has well-developed perithecia.
Arthonia aff. glaucella	JV13947, 13949 (latter, sterile)	Thallus sordid white, +/- with white (soralia-like) dots, K-, C-, P-, UV+ white; apothecia <0.4 mm diam., flat, white pruinose; epihymenium brown, K+ green; hypothecium tall, colourless, I+ red; Hymenium I+ blue then red, KI+ blue; ascospores 3-4-septate, 16-19 x 5-7 µm, with (slightly) enlarged upper cell, not darkened. Two fatty acids and trace of norstictic acid in 1 sample by TLC.
Bacidia albogranulosa ined.	FrB29253, JM8166, ZP19366, 19392	sterile, small granulate species of dry subneutral bark, seemingly resembling a Lepraria; atranorin by TLC
Bacidia aff. bagliettoana	ZP19352	Morphologically resembling terricolous Bacidia bagliettoana with whitish thick thallus, but differs in internal apothecial pigmentation and distinctly granulose epihymenium.
Biatora amylacea ined.	ZP19170, 19363	Blue grey delimited soralia, no secondary metabolits by TLC, bluish-grey biatoroid apothecia with whitish rim, excipulum I+ dark blue (like in Biatora rufidula and B. aegrefaciens); spores ca 11 x 3 µm, low hymenium, purple and green pigments in epihymenium and outer exciple.
Biatora bacidioides	JM8178, ZP19221, 19295, 19304, 19324, 19619, 19685	Sterile specimens; TLC: argopsin, norargopsin, gyrophoric acid; thalli resemble Biatora efflorescens, but chemistry and ITS/mtSSU data confirmed the identification.
Biatora efflorescens	JM8226, ZP19318, 19334	argopsin, norargopsin
Biatora chrysantha	ZP19440, 19687, JV14057, 14129, 14130	gyrophoric acid
Biatora longispora	ZP19308	no compounds by TLC
Biatora ocelliformis	ZP19624	argopsin
Biatora pontica	JM8269, ZP19297, 19316, 19332, JV13912, 14141	Thiophanic acid, asemone, cf. arthothelin and/or traces of additional xanthone(s) in some samples, pontica-unknown (minor) constantly present. The JM specimen(s) confirmed by ITS and mtSSU.
Biatora radicicola	FrB s.n., JM8266, JV14327, 14142, ZP19170, 19363	No compounds by TLC. Collected specimens represent paratype material of this taxon.
Bryostigma apateticum	JM8276, 8289, JV13925	Swollen and brown-capped paraphyses are absent.
Caloplaca aff. obscurella	ZP19260	Dark apothecia contain 'Cinereorufa-green' pigment in epihymenium; soralia resemble Caloplaca substerilis; related to C. obscurella (Suppl. table 3), but distinct.
Cetrelia cetrarioides	ZP20359, JV14000, 14116	perlatolic acid, atranorin, anziaic acid
Cetrelia chicitae	ZP19330, JV14100, 14127	atranorin, α-collatolic acid, alectoronic acid
Cetrelia monachorum	JV13382, 13394, 14101, 13982, ZP19399, 19583	atranorin, imbricaric acid, perlatolic acid, anziaic acid, 4-0-demethylimbricaric acid
Cetrelia olivetorum	FrB29167, ZP19373	atranorin, olivetoric acid (major), anziaic acid, 4-0-demethylmicrophyllinic acid
Cladonia subulata	JM14114	fumarprotocetraric acid
Collema flaccidum	ZP19451, etc.	Younger thalli with solely globose isidia may be misidentified for C. subflaccidum, but they usually grow with thalli with well-developed flattened isidia and we consider both being C. flaccidum.
Cresporhaphis wienkampii	JV13964, 13984	Probably non-lichenized thallus, but clusters of non-trentepohlioid algae observed within thallus; perithecia with low necks around ostiola; perithecial wall para-plectenchymatous; involucrellum absent; ascospores 25-33 x 3-4 µm, 0-1-3 septate; pycnidia not seen.
Frutidella furfuracea	JM8227, ZP19761	sphaerophorin
Fuscidea arboricola	JM8224, JV14110	fumarprotocetraric and/or protocetraric acids
Gyalecta croatica	NS s.n.	normally 8 celled non-halonate ascospores with occassional longitudinal septa; we follow Vězda (1958) in distinguishing this species from W-European G. derivata which has slightly longer, thinner and usually more septate spores
Japewia sp.	JM8238, ZP19774	A brownish sorediate crust resembling Placynthiella dasaea. Aliphatic compounds (major one: A4, B4-5, C4) detected by TLC.
Lathagrium auriforme	JM8125	Specimens from mossy bases of trees were originally identified as Collema subflaccidum (published from the area by Dymytrova et al. 2013), however our epiphytic specimens belong to Lathagrium auriforme, which is widely distributed on mossy limestone rocks in the area.
Lecanora aff. campestris	ZP19356, 19485, 19486, 19867	Except for the common chemotype I of L. glabrata, the chemotype II detected in previous samples. This strain is characterized by presence of the terpenoid campestris-unknown 1 according to Malíček (2014). It may represent a separate species and we call it as L. aff. campestris here.
Lecanora albellula	ZP19952	Characteristic septate macroconidia with obtuse ends present.
Lecanora carpinea / leptyrodes		According to Lumbsch et al. (1997), L. carpinea differs from L. leptyrodes in true cortex with crystals soluble in K, whereas the pseudocortex with insoluble crystals is present in L. leptyrodes. Following this concept, most of populations belong to L. leptyrodes. Lecanora carpinea sensu Lumbsch et al. with typical true cortex was recorded only very rarely in higher altitudes.
Lecanora cf. anopta	ZP20047	Isousnic acid by TLC. Ascospores quite narrow, 3.5-4.5 µm wide; characteristic gently curved conidia (6-8 x 1-1.3 µm) present.
Lecanora cinereofusca	ZP19230, 19258	atranorin, placodiolic and psoromic acids
Lecanora ecorticata	JM8173, ZP19362	Usnic acid, zeorin and one unknown substance (trace, ?contamination) by TLC. Both collected specimens resemble Lepraria vouauxii in having a quite thick, yellowish cottony sublobate thallus, matching best description of Lecanora leuckertiana Zedda, a southern taxon not expected to occur in Central Europe (Kukwa 2006). We distinguish our specimens from recently described, thinly leprose Lecanora s…
Lecanora exspersa	JV14117, 14118, ZP19165, 19235	Atranorin, nephrosteranic acid and traces of one or more fatty acids detected by TLC. Typical soralia with thalline rim present.
Lecanora intumescens	ZP19963	atranorin, psoromic and 2-O-demethylpsoromic acids
Lecanora polytropa	JM8223, ZP19266, 19494	usnic acid, rangiformic acid, traces of zeorin
Lecanora stanislai	JM8168	Usnic acid, zeorin, 2 unknown minor compounds.
Lecanora substerilis	JM8111, 8162, 8294, JV13946, 14050, ZP19223, 19611	All specimens tested by TLC contained atranorin and roccellic acid.
Lecanora thysanophora	JM8181, JV14040, ZP19357	Atranorin (trace to major), usnic acid, zeorin, 1 to 3 thysanophora-unknowns (terpenoids) constantly present; atranorin was present in trace amount in juvenile specimens resembling morphologically Lecanora compallens/expallens, the diagnostic thysanophora unknowns were constantly present in material studied chemically.
Lecidella flavosorediata	JM8140, 8191, ZP16164	arthothelin, granulosin or trace of unidentified xanthone
Lecidella subviridis	JM8110, 8214	atranorin, thiophanic acid, expallens-unknown
Lecidella subviridis s. l.	ZP19309, 19343, JM8163, JV13915, 13940	Possibly a related taxon to L. subviridis s.str.; atranorin, thiophanic acid, in some samples also arthothelin and probably granulosin. Expallens unknown is missing in all studied specimens.
Lepraria eburnea	ZP19171	alectorialic acid, cf. protocetraric acid and derivatives
Lepraria elobata	JM8230, 8250, JV14106	atranorin, stictic acid complex, zeorin
Lepraria finkii	JV13906, 13916, 14045, 14075, 14115	atranorin, stictic acid complex, zeorin (last substance not always detected)
Lepraria rigidula	JM8210, 8243, 8251, ZP19339	atranorin, nephrosteranic acid
Lepraria vouauxii	ZP19317, 19421, JV14108	pannaric acid 6-methylester and derivatives
Loxospora aff. confusa	FrB29222, 29239, JM8179	Sorediate crust resembling Ochrolechia or Pertusaria amara, containing 2'-O-methylperlatolic acid with 2-5 related compounds (visible in B' systeme).
Melanohalea elegantula	JV14098, 14099, 14102, 14122, ZP19283, 19387	no compounds by TLC or negative spot reactions
Micarea cinerea	ZP19313	Only pycnidia present with characteristic long filiform septate conidia. C+ faintly rose-red spot reaction (gyrophoric acid).
Micarea globulosella	JM8228, ZP19495	Morphologically our material fits M. globulosella well. The specimen JM8228 contains no gyrophoric acid by TLC as well as by spot tests of thallus sections, which suggests Micarea synotheoides. We follow the concept by A. Launis (pers. comm.), her preliminary results show that specimens from Central Europe without gyrophoric acid also belong to M. globulosella.
Micarea inconspicua ined.	ZP19417, 19788	Specimens earlier included in "Micarea prasina" with 'membranaceous thallus' (non associated algae), without granules/goniocysts, and with small colourless apothecia, <0.2mm diam. No secondary compounds revealed by TLC in non-Ukrainian specimens.
Micarea lilacina ined.	ZP19934	Small dark convex apothecia, 0.2 mm diam.; sessile pycnidia, reddish brown, K+ crimson purple hypothecium, delimited black epihymenium and exciple, ellipsoid simple spores ca 7 x 3.5 µm.
Micarea micrococca	JM8260	methoxymicareic acid
Micarea prasina	ZP19436	Continuously finely granulose thallus; micareic acid by TLC.
Micarea soralifera	FrB29249, ZP19300	Delimited soralia with fine soredia; micareic acid by TLC.
Micarea substipitata ined.	ZP19376, 19683	Pale sessile to shortly stipitate pycnidia resemble somewhat Biatora veteranorum, but they are non-crystalline; and thallus with micareoid photobiont. Tiny, non-pigmented apothecia contain dacryoid spores.
Mycobilimbia epixanthoides	JM8199, ZP19665	Sterile sorediate thalli. No compounds by TLC. Identity confirmed by ITS and mtSSU (JM8199).
Normandina acroglypta	ZP19446, JV14062	zeorin by TLC (in JV14062 only in trace amount)
Ochrolechia alboflavescens	JM8239	variolaric acid, atranorin (tr.), lichesterinic & protolichesterinic acids, 1 microstictoides-unknown
Ochrolechia androgyna	ZP19303, 19319	ZP specimens belong to Ochrolechia androgyna s.str.; TLC: gyrophoric & lecanoric acids, androgyna B unknowns in B'.
Ochrolechia microstictoides	JV14133	variolaric acid, lichesterinic & protolichesterinic acids
Ochrolechia szatalaensis	ZP19167, 19327, JV14128	variolaric acid
Ochrolechia trochophora	JM8141	gyrophoric & lecanoric acids
Ochrolechia turneri	JM8196, JV14131	variolaric acid, norstictic acid (tr.) and unknown fatty acid (above variolaric acid in C) or microstictoides-unknowns
Parmelia ernstiae	ZP19820	atranorin, salazinic acid, lobaric acid, cf. protolichesterinic/lichesterinic acid
Parmotrema perlatum	ZP19400	atranorin, stictic acid complex
Pertusaria macounii	JV14091	Like Pertusaria pertusa, but spores grey, containing Sedifolia-grey (K+ violet).
Pertusaria trachythallina	FrB29224, JV14074, 14213	thamnolic acid
Placynthiella dasaea	FrB29228, ZP18602	gyrophoric acid only
Porina cf. leptosperma	FrB29213, 29217	Anatomically most similar to Porina leptalea, but perithecia dark garnet red and thallus rough with tiny goniocysts. It was found twice in hollows of very old leafy trees in very shaded situations along the river. Material from both localitites is too scanty for critical examination whether it fits the Macaronesian material.
Pyrenula coryli	JV13968, 14060	ascospores <15 µm long; thallus lichenized, with Trentepohlia
Pyrenula dermatodes	JV13904, JV14046	Perithecia not forming projections above thallus, ascospores 18-25 x 7-9 µm, thallus pale grey-green, UV+ yellow-orange.
Pyrenula chlorospila	JM8155	Perithecia forming projections above thallus, ascospores 26-33 x 10-14 µm, thallus pale grey-green, UV+ white.
Rinodina efflorescens	JV13954, 14105, 14113, 14124, 14125, ZP19315, 19412	pannarin, secalonic acid A, zeorin
Rinodina griseosoralifera	JV14123	atranorin, zeorin
Rinodina subparieta	ZP19172	atranorin, zeorin
Ropalospora viridis	JM8213, ZP19386, 19632, JV13959	perlatolic acid
Sclerophora farinacea	JV (7 specimens), ZP19405, 19601	Some of the specimens have somewhat smaller ascospores with the size known in Scandinavian populations of Sclerophora amabilis (5.5-6.5um, Tibell 2002), only rarely reaching 7um. However the overall habit, dark pigmented stalks and grey-white pruinose apothecia match S. farinacea quite well.
Scoliciosporum sarothamni	ZP19398	gyrophoric acid (trace)
Scytinium lichenoides	ZP20046	Distinct from the common S. pulvinatum by coralloid isidia.
Thelotrema sp.	ZP19335	Sterile white crust with trentepohlioid photobiont and occassional tiny round bluish soralia; TLC: stictic acid.
Thelotrema suecicum	JV13922, 13970, ZP19635, 19652, 19702	Similar to Thelotrema petractoides, but the spore wall is thicker (Purvis et al. 1995).
Usnea subfloridana	JM8222	Usnic and alectorialic acid detected by TLC, however the medulla at the base had a distinct UV+ bluish reaction caused by squamatic acid. Alectorialic acid occured locally in soralia (KC+ reddish reaction).
Varicellaria hemisphaerica	ZP19328	lecanoric & gyrophoric acids by TLC
Xylographa trunciseda	JM8256	confriesiic acid
