# Supplementary material for: Exploiting hot-spots; effective determination of lichen diversity in a Carpathian virgin forest
Source: PLoS One. 2018 Sep 13;13(9):e0203540. doi: 10.1371/journal.pone.0203540 (PMC6136740; doi:10.1371/journal.pone.0203540)
Supplement: S4 Table — NCBI's accession numbers are attached. (XLSX) [file pone.0203540.s004.xlsx]

## Sheet: Sheet1
S4 Table. Identifications of specimens according to NCBI's Blast results. NCBI's accession numbers are attached.
voucher	identification based on Blast	nrITS	mtSSU
JV13925	Arthonia apatetica	MG773662	MG773672
ZP19352	Bacidia aff. bagliettoana	MG773660	MG773690
ZP19221	Biatora bacidioides	MG773663	MG773673
ZP19685	Biatora bacidioides	MG773664	MG773674
JM8178	Biatora bacidioides	–	MG773674
ZP19334	Biatora efflorescens	MG773665	MG773676
ZP19307	Biatora longispora	MG773667	MG773678
JM8269	Biatora pontica	MG773666	MG773677
ZP19260	Caloplaca aff. obscurella	MG773661
JM8255	Caloplaca monacensis	MG773668	MG773679
JV14274	Caloplaca sorocarpa	MG773658	–
ZP19680	Caloplaca substerilis	–	MG773691
JV14380	Caloplaca turkuensis	MG773657	–
JM8238	Japewia dasaea ined.	MG773669	MG773680
ZP20047	Lecanora cf. anopta	–	MG773687
ZP19343	Lecidella subviridis s.l.	–	MG773682
ZP19309	Lecidella subviridis s.l.	–	MG773683
JV13940	Lecidella subviridis s.l.	–	MG773684
JV14226	Melaspilea proximella	MG773655	MG773692
JV14359	Melaspilea proximella	MG773656	–
ZP19683 (apothecia)	Micarea substipitata ined.	–	MG773686
ZP19376 (pycnidia)	Micarea substipitata ined.	MG773659	MG773688
JM8199	Mycobilimbia epixanthoides	MG773670	MG773685
ZP19335	Thelotrema sp.	–	MG773689
