# Supplementary material for: Exploiting hot-spots; effective determination of lichen diversity in a Carpathian virgin forest
Source: PLoS One. 2018 Sep 13;13(9):e0203540. doi: 10.1371/journal.pone.0203540 (PMC6136740; doi:10.1371/journal.pone.0203540)
Supplement: S5 Table — Localities are sorted according to forest types. Five groups of forest types are separated by horizontal lines; from above: lowland forests, maple-lime scree forests, beech-dominated forests and coniferous forests. Tree species abbreviations correspond with the Table 1. See the list of references below the table. (XLSX) [file pone.0203540.s005.xlsx]

## Sheet: locality details
S5 Table. The summary of lichen inventories in Central European old-growth forests, employed in Figs 5 and 6. Localities are sorted according to forest types. Five groups of forest types are separated by horizontal lines; from above: lowland forests, maple-lime scree forests, beech-dominated forests and coniferous forests. Tree species abbreviations correspond with the Table 1. See the list of re…
Number on Fig. 5	Locality (country abbreviation)	forest type	Nr of lichen species	area (ha)	mean altitude	latitude	longitude	dominant tree species	references
1	Hluboká (CZ)	oak-hornbeam	83	10	400	49.0759569	14.4519764	CB, FS, QU, TIL	Vondrák et al. (unpublished)
2	Horný les (SK)	floodplain	103	85	140	48.3534039	16.8638483	AC, CB, FE, QU	Vondrák et al. (unpublished)
3	Libický luh (CZ)	floodplain	71	446	200	50.1106431	15.1670331	AC, CB, FE, QU	Malíček et al. (unpublished)
4	Oslava a Chvojnice (CZ)	oak-hornbeam	130	261	350	49.1391869	16.2446314	AC, CB,QU	Šoun et al. (unpublished)
5	Otok, Mukachevo (UA)	floodplain	159	350	190	48.219974	22.791930	AC, CB, FE, QU	Vondrák et al. (unpublished)
6	Soutok Moravy a Dyje (CZ)	floodplain	217	3000	150	48.660421	16.944199	AC, CB, FE, QU	Vondrák et al. 2016
7	Cigánka (SK)	mixed on scree	149	40	690	48.7561500	20.0570072	APS, FE, FS, QU, TIL	Guttová & Palice 2005
8	Čertův mlýn (CZ)	mixed on scree	76	50	750	49.4893369	18.3013794	APS, FS	Vondrák & Malíček (unpublished)
9	Dlouhý vrch (CZ)	mixed on scree	87	21	600	49.5734947	12.6466086	APS, FS, TIL	Peksa et al. (unpublished)
10	Hrdzavá dolina (SK)	mixed on scree	104	357	860	48.7489067	20.0097661	APS, FE, FS, QU, TIL	Guttová & Palice 1999
11	Javorníková dolina (SK)	mixed on scree	95	170	790	48.7360469	20.0062469	APL, APS, FS, TIL	Guttová & Palice 2002
12	Nad Hutí (CZ)	mixed on scree	112	14	680	49.5384839	12.6547111	APS, FS, TIL	Peksa et al. (unpublished)
13	Pleš (CZ)	mixed on scree	132	28	790	49.5501125	12.6387808	APL, APS, FS, TIL	Peksa et al. (unpublished)
14	Starý Herštejn (CZ)	mixed on scree	72	37	800	49.4699306	12.7144886	APL, APS, FE, FS, PA, TIL	Peksa et al. (unpublished)
15	Ve Studeném (CZ)	mixed on scree	64	32	375	49.4961458	18.3119836	FS, PA, TIL	Vondrák & Malíček (unpublished)
16	Velká Javořina (CZ)	mixed on scree	78	160	1070	48.8612431	17.6769053	APS, FE, FS, QU, TIL	Malíček & Vondrák (unpublished)
17	Boubínský prales (CZ)	beech-spruce-fir	139	47	1040	48.9751644	13.8138372	AA, FS, PA	Budějcká (unpublished)
18	Čerchov (CZ)	beech	106	170	900	49.3753494	12.8030950	APS, FS	Peksa (unpublished)
19	Hojná Voda (CZ)	beech-fir	67	9	840	48.7060061	14.7533444	AA, FS, PA	Malíček et al. 2012
20	Hraničník (CZ)	beech-spruce-fir	188	c.100	1150	48.763408	13.893805	AA, FS, PA	Palice et al. (unpublished)
21	Chejlava (CZ)	beech	90	26	580	49.5366553	13.5567981	FS	Peksa (unpublished)
22	Jilmová skála (CZ)	beech-spruce-fir	164	8	1000	48.9537397	13.7976125	AA, FS, PA	Malíček & Palice 2015
23	Jizerskohorské bučiny (CZ)	beech	39	952	740	50.8583389	15.1484250	FS	Malíček (unpublished)
24	Karlovské bučiny (CZ)	beech	30	42	440	50.7753486	14.9682492	FS	Malíček et al. (unpublished)
25	Luxensteinwand (A)	beech-fir	84	30	850	48.6418469	14.7288997	APS, FS, PA	Malíček et al. 2013
26	Malý Zvon (CZ)	beech	86	8	770	49.5351419	12.6444800	FS	Peksa et al. (unpublished)
27	Neuwald (A)	beech-fir	127	1	950	47.7713292	15.5222253	AA, FS, PA	Hafellner & Komposch 2013
28	Rajhenavski Rog (SLO)	beech-fir	86	50	885	45.6607664	15.0091175	AA, FS	Bilovitz et al. 2011
29	Razula (CZ)	beech-fir	89	23	785	49.3595764	18.3820217	AA, FS, PA	Malíček et al. (unpublished)
30	Rothwald (A)	beech-spruce-fir	237	500	1180	47.7829317	15.0923206	AA, FS, PA	Türk & Breuss 1994, Bilovitz 2007, Türk 2015, Malíček (unpublished)
31	Salajka (CZ)	beech-fir	56	18	765	49.4015075	18.4182764	AA, FS, PA	Malíček et al. 2013
32	Shyrokyi Luh (UA)	beech	167	5400	880	48.3365519	23.7268014	FS	Dymytrova et al. 2013
33	Stuzhitsa (UA)	beech-fir	218	2492	850	49.083840	22.574118	AA, APS, FS, PA	Kondratyuk et al. 1998, Kondratyuk & Coppins 2000, Motiejūnaitė et al. 1999
34	Stužica (SK)	beech-fir	228	630	970	49.088382	22.544935	AA, APS, FS	Vondrák et al. 2015
35	Uholka (UA)	beech	156	5000	880	48.2777842	23.6676608	FS	Dymytrova et al. 2013
36	Žofínský prales (CZ)	beech-spruce-fir	222	98	780	48.664866	14.706696	AA, FS, PA	Malíček & Palice 2013
37	Boubín - top (CZ)	spruce	58	100	1280	48.9917478	13.8210469	PA	Vondrák (unpublished)
38	Červené blato (CZ)	peat-bog pine	62	330	470	48.8648722	14.8071094	PA, PIN	Malíček & Vondrák (unpublished)
39	Fábova hola (SK)	spruce	114	260	1380	48.7715275	19.8862558	PA	Guttová et al. 2012
40	Kněhyně (CZ)	spruce	63	100	1130	49.4962056	18.3118853	PA	Malíček & Vondrák (unpublished)
41	Rašeliniště Jizery (CZ)	peat-bog spruce, pine	51	153	850	50.8566053	15.3244808	PA, PIN	Malíček & Vondrák 2014
42	Reschbach Klause (DE)	spruce	57	50	1140	48.9652239	13.5628747	PA	Vondrák & Pouska (unpublished)
43	Trojmezná (CZ)	spruce	148	588	1275	48.772881	13.833413	PA	Palice et al. (unpublished)
	References:
	BILOVITZ, P. O. 2007. Zur Flechtendiversität des „Mariazellerlandes“ und ausgewählter Standorte im Bereich Naßköhr-Hinteralm (Nordalpen, Steiermark). – Mitteilungen des Naturwissenschaftlichen Vereines für Steiermark 136: 61–112. BILOVITZ, P. O., BATIČ, F. & MAYRHOFER, H. 2011. Epiphytic lichen mycota of the virgin forest reserve Rajhenavski Rog (Slovenia). – Herzogia 24: 315–324. DYMYTROVA, L., …
